# Supplementary material for: PAMK Ameliorates Non-Alcoholic Steatohepatitis and Associated Anxiety/Depression-like Behaviors Through Restoring Gut Microbiota and Metabolites in Mice
Source: Nutrients. 2024 Nov 8;16(22):3837. doi: 10.3390/nu16223837 (PMC11597619; doi:10.3390/nu16223837)
Supplement: Supplementary file 1 [file nutrients-16-03837-s001.zip]

Archive with 1 entries (1 files):
- nutrients-3282428-supplementary.pdf
